# Supplementary material for: Injectable pH and Thermo-Responsive Hydrogel Scaffold with Enhanced Osteogenic Differentiation of Preosteoblasts for Bone Regeneration
Source: Pharmaceutics. 2023 Sep 2;15(9):2270. doi: 10.3390/pharmaceutics15092270 (PMC10535719; doi:10.3390/pharmaceutics15092270)
Supplement: Supplementary file 1 [file pharmaceutics-15-02270-s001.zip]

Archive with 1 entries (1 files):
- pharmaceutics-2578127-supplementary.pdf
